# Supplementary material for: Spray Deposition Synthesis of Locally Ordered Mesoporous Polycrystalline Titania Films at Low Temperature
Source: Molecules. 2022 Jan 4;27(1):303. doi: 10.3390/molecules27010303 (PMC8746936; doi:10.3390/molecules27010303)
Supplement: Supplementary file 1 [file molecules-27-00303-s001.zip]

Archive with 1 entries (1 files):
- molecules-1358954-supplementary.pdf
